# Supplementary material for: Epidemiology of onchocerciasis-associated epilepsy in the Mbam and Sanaga river valleys of Cameroon: impact of more than 13 years of ivermectin
Source: Infect Dis Poverty. 2018 Dec 3;7:114. doi: 10.1186/s40249-018-0497-1 (PMC6276171; doi:10.1186/s40249-018-0497-1)
Supplement: Supplementary file 2 — Method for standardization of population in Bilomo and Kelleng. (XLSX 19 kb) [file 40249_2018_497_MOESM2_ESM.xlsx]

## Sheet: Cameroon Pop structure 2010
2010 pop, result of 2005 National Population census
Age	Masculine	Feminine	Total	Masculine ration
0-4yrs	1662298	1624936	3287234	1.02299
5-9yrs	1412467	1370992	2783459	1.03025
10-14yrs	1227470	1167201	2394671	1.05164
15-19yrs	1068509	1101526	2170035	0.970026
20-24yrs	855334	981955	1837289	0.871052
25-29yrs	712550	813266	1525816	0.876159
30-34yrs	588210	621397	1209607	0.946593
35-39yrs	460394	482319	942713	0.954543
40-44yrs	388539	405307	793846	0.958629
45-49yrs	323507	316740	640247	1.02136
50-54yrs	261626	260284	521910	1.00516
55-59yrs	178876	159112	337988	1.12421
60-64yrs	155208	160671	315879	0.965999
65-69yrs	110645	116645	227290	0.948562
70-74yrs	88969	100602	189571	0.884366
75-79yrs	47173	50905	98078	0.926687
80-84yrs	31609	39976	71585	0.790699
85-89yrs	12109	14455	26564	0.837703
90-94yrs	6942	8773	15715	0.791291
95+yrs	6789	9814	16603	0.691767
Total	9599224	9806876	19406100	0.978826

## Sheet: Standardization
Method for stadardization of epilepsy prevalence
Age group * Epilesy * Gender Crosstabulation
	Observed Crude absolute epilepsy prevalence for Bilomo 2017
	Female	Female	Total	Male	Male	Total
	Cas d'ep	Non Epil	Total	Cas d'ep	Non Epil	Total
0-9yrs	1	215	216	0	193	193
10-19yrs	6	124	130	6	161	167
20-29yrs	11	81	92	18	60	78
30-39yrs	9	73	82	6	72	78
40-49yrs	1	48	49	2	34	36
50+yrs	1	109	110	0	90	90
Total	29	650	679	32	610	642
Deduced age/sex distribution for epilepsy prevalence for Bilomo 1998
	Female	Female	Total	Male	Male	Total
	Cas d'ep	Non Epil	Total	Cas d'ep	Non Epil	Total
0-9yrs	1		272.624	2		312.949
10-19yrs	25		164.08	31		270.79
20-29yrs	12		116.118	16		126.477
30-39yrs	4		103.496	2		126.477
40-49yrs	0		61.8454	0		58.3738
50+yrs	0		138.837	0		145.935
Total	42	815	857	51	990	1041
Age group * Epilesy * Gender Crosstabulation
	Crude absolute epilepsy prevalence for Kelleng 2018							Standardization of epilepsy prevalence for Kelleng in 2018
	Female	Female	Total	Male	Male	Total		2010 Cameroon population					Standardized age & sex prevalence for Kelleng in 2018
	Cas d'ep	Non Epil	Total	Cas d'ep	Non Epil	Total		Female	Male	Expected female epil cases	Expected male epil cases	Total
0-9yrs	0	23	23	0	33	33		2995928	3074765	0	0	0
10-19yrs	0	23	23	2	18	20		2268727	2295979	0	229598	229598
20-29yrs	5	9	14	2	7	9		1795221	1567884	641150	348419	989569
30-39yrs	2	10	12	2	10	12		1103716	1048604	183953	174767	358720
40-49yrs	1	5	6	1	10	11		722047	712046	120341	64731.5	185073
50+yrs	0	20	20	1	20	21		921237	899946	0	42854.6	42854.6
Total	8	90	98	8	98	106		9806876	9599224	945444	860370	1.80581e+06	0.0930539
